# Supplementary material for: Risk of Malnutrition in Hospitalized COVID-19 Patients: A Systematic Review and Meta-Analysis
Source: Nutrients. 2022 Dec 10;14(24):5267. doi: 10.3390/nu14245267 (PMC9780808; doi:10.3390/nu14245267)
Supplement: Supplementary file 1 [file nutrients-14-05267-s001.zip]

Archive with 1 entries (1 files):
- nutrients-2012469-supplementary.pdf
